# Supplementary material for: Live Aspergillus cristatum from Fuzhuan Brick Tea Alleviates DSS-Induced Colitis by Intestinal Barrier Restoration and Suppressing NLRP3 Signaling Pathway Regulation
Source: Foods. 2025 Feb 7;14(4):549. doi: 10.3390/foods14040549 (PMC11854220; doi:10.3390/foods14040549)
Supplement: Supplementary file 1 [file foods-14-00549-s001.zip]

Archive with 1 entries (1 files):
- foods-3402171-supplementary.pdf
